# Supplementary material for: A self-marker-like protein governs hemocyte allorecognition in Halocynthia roretzi
Source: Zoological Lett. 2019 Dec 16;5:34. doi: 10.1186/s40851-019-0149-8 (PMC6916515; doi:10.1186/s40851-019-0149-8)
Supplement: Supplementary file 6 — Additional file 6: Table S1. Raw data of PO activity on CR between Hr.1–24 [file 40851_2019_149_MOESM6_ESM.xlsx]

## Sheet: Sheet1
	1	2	3	4	5	6	7	8	9	10	11	12	13	14	15	16	17	18	19	20	21	22	23	24
1	0.039	0.016	0.175	0.343	0.164	0.3	0.173	0.084	0.261	0.286	0.187	0.226	0.03	0.389	0.299	0.278	0.179	0.297	0.18	0.312	0.161	0.237	0.214	0.042
2	0.053	0.095	0.217	0.26	0.189	0.214	0.071	0.071	0.177	0.175	0.167	0.188	0.07	0.297	0.382	0.242	0.228	0.308	0.152	0.313	0.273	0.198	0.314	0.055
3	0.293	0.332	0.08	0.206	0.23	0.246	0.206	0.296	0.267	0.248	0.171	0.158	0.257	0.191	0.316	0.163	0.173	0.227	0.397	0.018	0.165	0.206	0.038	0.162
4	0.293	0.316	0.246	0.071	0.267	0.266	0.259	0.27	0.197	0.205	0.222	0.159	0.286	0.356	0.385	0.319	0.152	0.166	0.237	0.317	0.3	0.069	0.317	0.248
5	0.194	0.325	0.166	0.221	0.086	0.178	0.232	0.247	0.258	0.239	0.277	0.202	0.178	0.251	0.225	0.323	0.216	0.197	0.394	0.169	0.366	0.074	0.22	0.291
6	0.243	0.302	0.211	0.185	0.255	0.03	0.288	0.187	0.193	0.257	0.284	0.23	0.266	0.284	0.254	0.234	0.22	0.315	0.204	0.202	0.082	0.399	0.233	0.366
7	0.258	0.48	0.285	0.285	0.251	0.236	0.011	0.257	0.046	0.059	0.162	0.392	0.266	0.289	0.189	0.224	0.013	0.186	0.239	0.399	0.348	0.186	0.329	0.002
8	0.033	0.083	0.154	0.163	0.155	0.18	0.299	0.1	0.249	0.276	0.153	0.25	0.082	0.233	0.364	0.219	0.164	0.293	0.283	0.349	0.197	0.393	0.252	0.215
9	0.232	0.175	0.261	0.19	0.183	0.182	0.243	0.245	0.098	0.196	0.242	0.023	0.195	0.082	0.324	0.044	0.203	0.27	0.271	0.333	0.383	0.217	0.381	0.079
10	0.177	0.273	0.278	0.163	0.275	0.273	0.238	0.194	0.254	0.01	0.154	0.191	0.268	0.294	0.298	0.173	0.316	0.266	0.302	0.186	0.244	0.211	0.368	0.22
11	0.158	0.186	0.179	0.281	0.155	0.293	0.282	0.157	0.277	0.151	0.078	0.156	0.218	0.243	0.198	0.206	0.391	0.08	0.347	0.229	0.194	0.307	0.163	0.225
12	0.253	0.202	0.335	0.256	0.273	0.296	0.162	0.179	0.026	0.197	0.294	0.069	0.279	0.151	0.362	0.068	0.35	0.185	0.341	0.251	0.164	0.249	0.309	0.333
13	0.287	0.074	0.217	0.214	0.248	0.229	0.194	0.012	0.219	0.192	0.24	0.232	0.094	0.075	0.35	0.39	0.333	0.3	0.222	0.229	0.328	0.358	0.224	0.361
14	0.221	0.178	0.186	0.045	0.235	0.055	0.035	0.256	0.076	0.292	0.157	0.234	0.037	0.022	0.286	0.352	0.239	0.29	0.224	0.349	0.274	0.179	0.165	0.017
15	0.176	0.182	0.231	0.257	0.235	0.289	0.197	0.242	0.176	0.262	0.156	0.292	0.278	0.032	0.086	0.033	0.297	0.292	0.195	0.316	0.335	0.339	0.246	0.047
16	0.32	0.159	0.194	0.166	0.285	0.193	0.297	0.199	0.054	0.253	0.251	0.202	0.248	0.27	0.015	0.059	0.096	0.328	0.157	0.202	0.168	0.396	0.173	0.007
17	0.067	0.161	0.159	0.172	0.196	0.278	0.047	0.175	0.248	0.27	0.18	0.078	0.225	0.348	0.17	0.238	0.083	0.233	0.165	0.153	0.399	0.34	0.36	0.062
18	0.151	0.271	0.271	0.297	0.191	0.19	0.029	0.233	0.293	0.295	0.092	0.166	0.292	0.231	0.391	0.262	0.098	0.064	0.169	0.361	0.358	0.242	0.24	0.083
19	0.177	0.197	0.177	0.174	0.174	0.231	0.296	0.276	0.245	0.284	0.163	0.289	0.223	0.351	0.352	0.276	0.019	0.355	0.028	0.255	0.242	0.181	0.001	0.007
20	0.281	0.254	0.007	0.266	0.256	0.182	0.226	0.192	0.162	0.205	0.294	0.266	0.151	0.208	0.152	0.178	0.172	0.351	0.23	0.05	0.387	0.227	0.338	0.025
21	0.362	0.246	0.262	0.253	0.185	0.068	0.178	0.296	0.275	0.229	0.167	0.28	0.257	0.352	0.189	0.276	0.273	0.298	0.364	0.226	0.065	0.356	0.37	0.044
22	0.323	0.297	0.347	0.073	0.088	0.177	0.359	0.159	0.354	0.379	0.2	0.213	0.196	0.302	0.3	0.282	0.204	0.312	0.166	0.179	0.192	0.088	0.257	0.025
23	0.308	0.195	0.234	0.255	0.268	0.267	0.176	0.448	0.222	0.398	0.27	0.276	0.282	0.235	0.386	0.349	0.212	0.266	0.049	0.22	0.207	0.268	0.058	0.038
24	0.071	0.036	0.326	0.222	0.385	0.202	0.087	0.039	0.083	0.155	0.084	0.222	0.183	0.002	0.015	0.009	0.097	0.063	0.01	0.053	0.056	0.041	0.016	0.005
